# Supplementary material for: Strain-Dependent Thermoadaptation in the Fish Pathogen Aeromonas salmonicida subsp. salmonicida
Source: Microorganisms. 2025 Sep 17;13(9):2171. doi: 10.3390/microorganisms13092171 (PMC12472413; doi:10.3390/microorganisms13092171)
Supplement: Supplementary file 1 [file microorganisms-13-02171-s001.zip]

Archive with 1 entries (1 files):
- microorganisms-3820220-supplementary.pdf
